# Supplementary material for: A Cys2His2 Zinc Finger Transcription Factor BpSZA1 Positively Modulates Salt Stress in Betula platyphylla
Source: Front Plant Sci. 2022 May 25;13:823547. doi: 10.3389/fpls.2022.823547 (PMC9174930; doi:10.3389/fpls.2022.823547)
Supplement: Supplementary file 1 [file Data_Sheet_1.zip]

Archive with 3 entries (3 files):
- Table 1.docx
- Table 2.docx
- Table 3.xlsx
